# Supplementary material for: Artificial intelligence adoption in French cardiovascular care: a multiprofessional survey of barriers and facilitators
Source: Eur Heart J Digit Health. 2026 Apr 17;7(4):ztag042. doi: 10.1093/ehjdh/ztag042 (PMC13131982; doi:10.1093/ehjdh/ztag042)
Supplement: ztag042_Supplementary_Data [file ztag042_supplementary_data.zip]

Archive with 2 entries (2 files):
- Revised_Supplementary_For_Review.docx
- Revised_Supplementary_Not_For_Review.docx
